# Supplementary material for: Investigating the Function of TaUBX57 in Enhancing Abiotic Stress Tolerance in Wheat
Source: Int J Mol Sci. 2025 Aug 19;26(16):7995. doi: 10.3390/ijms26167995 (PMC12386796; doi:10.3390/ijms26167995)
Supplement: Supplementary file 1 [file ijms-26-07995-s001.zip › Supple_IJMS/Table S1.xlsx]

## Sheet: Sheet1
Table S1. Primer list used in this study
Purpose	Primer names	5’-3’
Cloning	TaUBX57_F	ATGGCGCAGGATCACCGGACT
	TaUBX57_R	TCATAGATTAAGGTTCAGGGA
	TaUBX57_UTR_R	GACATTTACAAGATGCTATGCGGC
RT-qPCR (Wheat)	TaUBX57_RTq_F	CTATCAAGGTGGCGAGGGAT
	TaUBX57_RTq_R	CTTTTGCGAGTTCCTCCATG
	TaActin_F	GCCACACTGTTCCAATCTA
	TaActin_R	TGATGGAATTGTATGTCGC
RT-qPCR (Arabidopsis)	ABA_RTq_F	GATGCAGCCAAATATGGGTCAAG
	ABA_RTq_F	CCATTGCATGGATAATAGCGACT
	ABI4_RTq_F	ACTCCAAGTTCCGTTACCGTG
	ABI4_RTq_R	GGGGTTAAGTTGAGCTGAGCA
	ABI5_RTq_F	CAATAAGAGAGGGATAGCGAACGAG
	ABI5_RTq_R	CGTCCATTGCTGTCTCCTCCA
	LEA14_RTq_F	GTCATTCGSTTCCGATCTGTGAGATC
	LEA14_RTq_R	CCCTACAACAGGAGGGTCGATGG
	AtActin_RTq_F	CCAACAGAGAGAAGATGA
	AtActin_RTq_R	ATGTCTCTTACAATTTCCCG
